# Supplementary material for: Identification of Lung and Blood Microbiota Implicated in COVID-19 Prognosis
Source: Cells. 2021 Jun 10;10(6):1452. doi: 10.3390/cells10061452 (PMC8226556; doi:10.3390/cells10061452)
Supplement: Supplementary file 1 [file cells-10-01452-s001.zip]

Archive with 1 entries (1 files):
- cells-1237738-supplementary.pdf
